# Supplementary material for: Cost-Effective Inorganic Multilayer Film for High-Performance Daytime Radiative Cooling
Source: Materials (Basel). 2025 Apr 10;18(8):1729. doi: 10.3390/ma18081729 (PMC12028864; doi:10.3390/ma18081729)
Supplement: Supplementary file 1 [file materials-18-01729-s001.zip]

Archive with 1 entries (1 files):
- materials-3550218-supplementary.pdf
